# Supplementary material for: AI-Aided Gait Analysis with a Wearable Device Featuring a Hydrogel Sensor
Source: Sensors (Basel). 2024 Nov 19;24(22):7370. doi: 10.3390/s24227370 (PMC11598565; doi:10.3390/s24227370)
Supplement: Supplementary file 1 [file sensors-24-07370-s001.zip]

Archive with 1 entries (1 files):
- sensors-3296891-supplementary.pdf
